# Supplementary material for: The Influence of Silica Nanoparticles on the Thermal and Mechanical Properties of Crosslinked Hybrid Composites
Source: Materials (Basel). 2021 Dec 3;14(23):7431. doi: 10.3390/ma14237431 (PMC8659203; doi:10.3390/ma14237431)
Supplement: Supplementary file 1 [file materials-14-07431-s001.zip]

Archive with 1 entries (1 files):
- materials-1457883-supplementary.pdf
